# Supplementary material for: HRS Facilitates Newcastle Disease Virus Replication in Tumor Cells by Promoting Viral Budding
Source: Int J Mol Sci. 2024 Sep 19;25(18):10060. doi: 10.3390/ijms251810060 (PMC11432301; doi:10.3390/ijms251810060)
Supplement: Supplementary file 1 [file ijms-25-10060-s001.zip › Table S3.xlsx]

## Sheet: Sheet1
Table S3. Sequence for qPCR primers
Targeted Gene	sense（5'-3'）	antisense（5'-3'）
HRS	AACGACAAGAACCCACACGTC	GGCCTGGATCAGGTACAGGA
STAM-1	AGGAGCATGTGTATCAAACTGTG	TGTCCATTCAACCATAAGAGCC
TSG101	GAGAGCCAGCTCAAGAAAATGG	TGAGGTTCATTAGTTCCCTGGA
VPS28	CCTGGTCCAATACAAAGCTGC	TCCATGACCGTGATGAAGAGC
VPS37A	AAGTGCCCTTCAGGCAAGATT	TCCTTGGCTCTTCTACAGTGG
UBAP1	GAGACGGTGGTCAACATGGG	CCACTAAAAGAGGGTCGAAGC
EAP30	AGCCCAGATGTCAAAGCAGTT	AGGCACACTTCGATAATTTGGAC
EAP20	CTTCCTGTGGAGTCGATCCAG	TGGACTTGCTCTTATCCAACCA
EAP45	CTAACCCAGTTACCAGAGAAACC	CCTCCGTGAGTGACATTATTCC
CHMP1A	GTGTATGCCGAGAACGCCAT	TTGGAGGCCACTGCGTCTA
CHMP1B	GAATGAGTGCGCGAGTCGAT	GGTCTTCAATGTCGCATCCAT
CHMP2A	CGCGAGCGACAGAAACTAGAG	CCCGCATCAATACAAACTTGC
CHMP2B	ACGGAAACAGAAGACGAGAAC	TGCTGTAGTAGACATTGCTCCA
CHMP3	AGGCTGTGAGCAAGCTGTATG	ATGGTGGCCTGAATCTCTGGA
CHMP4A	GGGACCAAGAATAAGAGAGCTGC	TGAAACTCCAGGGTGGATAATGT
CHMP4B	TGCAGAGGAGATTTCAACAGC	TGTTTCGGGTCCACTGATTTC
CHMP4C	ACTCAGATTGATGGCACACTTTC	GCTGCAAAGCCCATGTTCC
CHMP5	AGATTTCTCGATTGGATGCTGAG	TGTTGGGCAAGATTGTCCCG
CHMP6	TTGAGTTCACCCAGATCGAAATG	TGGCAGCTCTATTTGTTCCTG
CHMP7	ACTCCTGCCCAGATGAGAGG	TCACAATCTTCTCCCCGTTCT
IST1	GGTTTGGCCTTATCCAGTCTATG	CAGCAACTATTTTCAACTCAGCC
VPS4A	GTGATGGAGAAGCCCAACATAC	CAAGTGTGGGAATTTGATTGGC
VPS4B	CGACCAAATGTGAAATGGAGTGA	TCCAGGCGGCCCAAATAATAG
ALIX	ATCGCTGCTAAACATTACCAGTT	AGGGTCCCAACAGTATCTGGA
NDV NP	GTGTGCCCCAGTTCAACAACA	CCGTGACCCATACTTGAGCCT
NDV genomic RNA	GCCAACAAACCACTCAGGCAAG	GCTCGAGGGAGAGATCCTGC
GAPDH	CTGCACCACCAACTGCTTAG	AGGTCCACCACTGACACGTT
