# Supplementary material for: HRS Facilitates Newcastle Disease Virus Replication in Tumor Cells by Promoting Viral Budding
Source: Int J Mol Sci. 2024 Sep 19;25(18):10060. doi: 10.3390/ijms251810060 (PMC11432301; doi:10.3390/ijms251810060)
Supplement: Supplementary file 1 [file ijms-25-10060-s001.zip › Table S1.xlsx]

## Sheet: Sheet1
Table S1. Sequence for siRNA
Targeted Gene	sense（5'-3'）	antisense（5'-3'）
HRS	CGACAAGAACCCACACGUCTT	GACGUGUGGGUUCUUGUCGTT
STAM-1	GAACGAAGAUCCGAUGUAUTT	AUACAUCGGAUCUUCGUUCTT
TSG101	CUGUCAAUGUUAUUACUCUTT	AGAGUAAUAACAUUGACAGTT
VPS28	AAUCAGCUCUAUUGACGAATT	UUCGUCAAUAGAGCUGAUUTT
VPS37A	GACACUGUUUCUUCUUCAACATT	UGUUGAAGAAGAAACAGUGUCTT
UBAP1	GUACGAGUGUGUCCUCAGATT	UCUGAGGACACACUCGUACTT
EAP30	CUUGCAGAGGCCAAGUAUATT	UAUACUUGGCCUCUGCAAGTT
EAP20	CGUCUUUACCCUGUAUGAATT	UUCAUACAGGGUAAAGACGTT
EAP45	GGAAUAUUGCAGGUGCCUUTT	AAGGCACCUGCAAUAUUCCTT
CHMP1A	CCAAGAAGGCGGAGAAGGATT	UCCUUCUCCGCCUUCUUGGTT
CHMP1B	UGGACAAAUUCGAGCACCATT	UGGUGCUCGAAUUUGUCCATT
CHMP2A	AGGCAGAGAUCAUGGAUAUTT	AUAUCCAUGAUCUCUGCCUTT
CHMP2B	GGAACAGAAUCGAGAGUUATT	UAACUCUCGAUUCUGUUCCTT
CHMP3	CAAGGAAGGCUGUGAGCAATT	UUGCUCACAGCCUUCCUUGTT
CHMP4A	AAGUAUGGGACCAAGAAUATT	UAUUCUUGGUCCCAUACUUTT
CHMP4B	CGAUAAAGUUGAUGAGUUATT	UAACUCAUCAACUUUAUCGTT
CHMP4C	UGGCAGAACUUGAAGAAUUTT	AAUUCUUCAAGUUCUGCCATT
CHMP5	AGAAUAUGGUCAAGCAGAATT	UUCUGCUUGACCAUAUUCUTT
CHMP6	GGAAAUGAGUGUCUGAACATT	UGUUCAGACACUCAUUUCCTT
CHMP7	GGGAGAAGAUUGUGAAGUUTT	AACUUCACAAUCUUCUCCCTT
IST1	CCAAGUAUAGCAAGGAAUATT	UAUUCCUUGCUAUACUUGGTT
VPS4A	CCGAGAAGCUGAAGGAUUATT	UAAUCCUUCAGCUUCUCGGTT
VPS4B	CCAAAGAAGCACUGAAAGATT	UCUUUCAGUGCUUCUUUGGTT
ALIX	GAAGGAUGCUUUCGAUAAATT	UUUAUCGAAAGCAUCCUUCTT
Negtive Control	UUCUCCGAACGUGUCACGUTT	ACGUGACACGUUCGGAGAATT
