# Supplementary material for: HRS Facilitates Newcastle Disease Virus Replication in Tumor Cells by Promoting Viral Budding
Source: Int J Mol Sci. 2024 Sep 19;25(18):10060. doi: 10.3390/ijms251810060 (PMC11432301; doi:10.3390/ijms251810060)
Supplement: Supplementary file 1 [file ijms-25-10060-s001.zip › Table S2.xlsx]

## Sheet: Sheet1
Table S2. Sequence for sgRNA
Targeted Gene	sense（5'-3'）	antisense（5'-3'）
sgRNA-1	CACCGGGGCATACAAGGCGACGTGT	AAACACACGTCGCCTTGTATGCCCC
sgRNA-2	CACCGACACGTCGCCTTGTATGCCC	AAACGGGCATACAAGGCGACGTGTC
sgRNA-3	CACCGAGGGCATACAAGGCGACGTG	AAACCACGTCGCCTTGTATGCCCTC
